# Supplementary material for: Reference values of fractional excretion of exhaled nitric oxide among non-smokers and current smokers
Source: BMC Pulm Med. 2017 Aug 25;17:118. doi: 10.1186/s12890-017-0456-9 (PMC5574203; doi:10.1186/s12890-017-0456-9)
Supplement: Additional file 1: — Excel-based FENO calculator. (XLSX 19 kb) [file 12890_2017_456_MOESM1_ESM.xlsx]

## Sheet: INPUT and RESULTS
	CALCULATOR of FENO REFERENCE VALUES ACCORDING to TORÉN et al.
	(Based on a population sample of 2881 Swedish non-smokers and ex-smokers, aged 25 - 75 years).
	INSTRUCTIONS:			The grey areas on this page have to be filled out. Date, name and phadiatop results are optional.
	Date (optional)
	Name (optional)
	Phadiatop (optional): pos or neg							no phadiatop results
	COMPULSORY ENTRANCE:
	Sex: m or w							SEX ?
	Age (years)							AGE ?
	Height (cm)							HEIGHT ?
	Predicted reference FENO values (ppb)
	5th percentile			-6.2
	Median value			-16.9
	95th percentile			69.7

## Sheet: APPENDIX
	NO ENTRANCE - SHEET IS LOCKED.
Sex: m or w
Age (years)				0
Height (cm)				0
Phadiatop result				0
The parameter values of the equations
	Females				Males
	5th	median	95th		5th	median	95th
Intercept	-6.9	-12.7	4		-5.1	-14.1	84.7
Age (years)	0.0629	0.2205	0.4081		0.0508	0.1444	0.2682
Height (cm)	0.0736	0.1189	0.1414		0.0694	0.1559	-0.2501
Phadiatop positive	0	0	0		0	0	0
Phadiatop negative	-0.9	-2.7	-16.1		-1.1	-2.8	-15
Calculations
				Predicted normal value
5th				-6.2
median				-16.9
95th				69.7
